# Supplementary material for: T1 Mapping MOLLI 5(3)3 Acquisition Scheme Yields High Accuracy in 1.5 T Cardiac Magnetic Resonance
Source: Diagnostics (Basel). 2022 Nov 8;12(11):2729. doi: 10.3390/diagnostics12112729 (PMC9689660; doi:10.3390/diagnostics12112729)
Supplement: Supplementary file 1 [file diagnostics-12-02729-s001.zip]

Archive with 1 entries (1 files):
- diagnostics-1964115-supplementary.pdf
